# Supplementary material for: Comprehensive Treatment of Hematological Patients with SARS-CoV-2 Infection Including Anti-SARS-CoV-2 Monoclonal Antibodies: A Single-Center Experience Case Series
Source: Curr Oncol. 2022 Mar 26;29(4):2312–25. doi: 10.3390/curroncol29040188 (PMC9032833; doi:10.3390/curroncol29040188)
Supplement: Supplementary file 1 [file curroncol-29-00188-s001.zip]

Archive with 1 entries (1 files):
- curroncol-1612199-supplementary.pdf
